# Supplementary material for: Live to Die Another Day: Regeneration in Diopatra aciculata Knox and Cameron, 1971 (Annelida: Onuphidae) Collected as Bait in Knysna Estuary, South Africa
Source: Biology (Basel). 2023 Mar 21;12(3):483. doi: 10.3390/biology12030483 (PMC10045322; doi:10.3390/biology12030483)
Supplement: Supplementary file 1 [file biology-12-00483-s001.zip]

Archive with 1 entries (1 files):
- biology-2222090-Video S1.mp4
